# Supplementary material for: Machine Learning–Based Prediction of Early Complications Following Surgery for Intestinal Obstruction: Multicenter Retrospective Study
Source: J Med Internet Res. 2025 Mar 3;27:e68354. doi: 10.2196/68354 (PMC11914837; doi:10.2196/68354)
Supplement: Multimedia Appendix 2 [file jmir_v27i1e68354_app2.zip]

Archive with 1 entries (1 files):
- process_postoperative complications.py
