# Supplementary material for: Machine Learning–Based Prediction of Early Complications Following Surgery for Intestinal Obstruction: Multicenter Retrospective Study
Source: J Med Internet Res. 2025 Mar 3;27:e68354. doi: 10.2196/68354 (PMC11914837; doi:10.2196/68354)
Supplement: Multimedia Appendix 2 [file jmir_v27i1e68354_app2.zip › process_postoperative complications.py]

import pandas as pd
import numpy as np
import joblib
import shap
from matplotlib import pyplot as plt
# shap.initjs()
from os.path import dirname, abspath
import re
import os


class ClavienDindo():
    def __init__(self):
        self.path = os.path.dirname(os.path.abspath(__file__))
        self.model = joblib.load(self.path + '/RandomForestClassifier_Clavien_Dindo.pkl')
        self.standardize = joblib.load(self.path + '/StandardScaler_Clavien_Dindo.pkl')

    def predict_single(self, input_dict_):

        input_dict = {
            '离室休克指数': input_dict_['off_shock'],
            '术中胶体输注量（ml）': input_dict_['in_colloid_v'],
            'POSSUM生理学评分': input_dict_['possum_phy'],
            '术前中性粒细胞百分率': input_dict_['neutro_pre'],
            '术前总蛋白（g/L）': input_dict_['protein_pre'],
            '诱导前休克指数': input_dict_['shock_pre'],
            '年龄（岁）': input_dict_['age'],
            'ASA分级': input_dict_['asa_grade']
        }

        data = dict()
        lst_tem = pd.DataFrame(input_dict,index=[0])
        # 将字典转成array
        # lst_tem = list(input_dict.values())
        # lst_col = list(input_dict.keys())
        # 连续变量标准化
        # std = np.array(lst_tem[:6])

        con_cols = ['离室休克指数','术中胶体输注量（ml）','POSSUM生理学评分','术前中性粒细胞百分率','术前总蛋白（g/L）','诱导前休克指数','年龄（岁）']
        lst_tem[con_cols] = self.standardize.transform(lst_tem[con_cols])
        # lst_tem = list(input_dict.values())
        # lst_tem = list(std_x) + lst_tem[-1]
        lst_tem = list(lst_tem.iloc[0])
        val_x = np.array([lst_tem])

        # 得出预测结果
        pre_class = self.model.predict(val_x)
        pre_result = list(map(lambda x: 'Positive' if x == 1 else 'Negative', pre_class))
        # 得出预测概率
        pre_pos = self.model.predict_proba(val_x)
        pre_pos_0 = round(pre_pos[0][0], 2)
        pre_pos_1 = round(pre_pos[0][1], 2)
        # 打印结果
        data["result"] = pre_result[0]
        data["detail"] = f'According to the prediction, the probability of negative is {pre_pos_0}, the probability of positive is {pre_pos_1}.'
        return data

if __name__ == '__main__':
    '''
    第一步：导入模型文件
    '''
    model = joblib.load(filename='./RandomForestClassifier_Clavien_Dindo.pkl')
    standardize = joblib.load(filename='./StandardScaler_Clavien_Dindo.pkl')
    '''
    第二步：传入用户输入的数据，得出预测结果
    1、用户输入的数据用字典储存，变量顺序如下例；
    2、将字典转成array，导入模型进行预测；
    3、得出预测结果。
    '''
    # 测试数据
    # 预测为阴性的数据
    dic_neg = {
            'off_shock':1.9,
            'in_colloid_v': 0,
            'possum_phy': 1,
            'neutro_pre': 0.7,
            'protein_pre': 70,
            'shock_pre': 0.01,
            'age': 10,
            'asa_grade':1
    }

    # 预测为阳性的数据
    dic_pos = {
            "off_shock":1.1,
            "in_colloid_v": 1000,
            "possum_phy": 15,
            "neutro_pre": 0.82,
            "protein_pre": 55.6,
            "shock_pre": 0.68,
            "age": 68,
            "asa_grade":4
    }

    k = ClavienDindo()
    l = k.predict_single(input_dict_=dic_neg)
    print(l)
